# Supplementary material for: Ontogeny of long-range vocalizations in a Neotropical fossorial rodent: the Anillaco Tuco-Tuco (Ctenomys sp.)
Source: PeerJ. 2018 Feb 14;6:e4334. doi: 10.7717/peerj.4334 (PMC5816585; doi:10.7717/peerj.4334)
Supplement: Data S1 [file peerj-06-4334-s002.xlsx]

## Sheet: Sheet1
Ind	Week	Voc	Dur, 90%	Band, 90%	Peak Freq,
Male 1	1	a	0.02612	506	226.1
Male 1	1	a	0.03193	452.2	193.8
Male 1	1	a	0.03193	624.5	247.6
Male 1	1	b	0.03193	495.3	215.3
Male 1	1	b	0.02612	430.7	193.8
Male 1	1	b	0.02902	549.1	258.4
Male 1	2	a	0.03193	807.5	376.8
Male 1	2	a	0.03193	419.9	150.7
Male 1	2	a	0.03483	355.3	118.4
Male 1	2	b	0.03483	710.6	366.1
Male 1	2	b	0.03193	398.4	161.5
Male 1	2	b	0.03483	333.8	118.4
Male 1	3	a	0.03193	387.6	172.3
Male 1	3	a	0.03193	258.4	301.5
Male 1	3	a	0.03193	258.4	107.7
Male 1	3	b	0.03483	376.8	161.5
Male 1	3	b	0.03773	398.4	183
Male 1	3	b	0.03193	215.3	129.2
Male 1	3	c	0.03483	344.5	183
Male 1	3	c	0.02902	258.4	183
Male 1	3	c	0.03483	215.3	290.7
Male 1	4	a	0.02902	107.7	172.3
Male 1	4	a	0.02902	96.9	172.3
Male 1	4	a	0.02902	86.1	140
Male 1	4	b	0.02612	150.7	161.5
Male 1	4	b	0.03193	118.4	183
Male 1	4	b	0.03193	96.9	150.7
Male 1	4	c	0.03193	355.3	161.5
Male 1	4	c	0.03483	269.2	140
Male 1	4	c	0.02902	290.7	236.9
Male 2	1	a	0.02612	1550.4	646
Male 2	1	a	0.02612	1561.2	516.8
Male 2	1	a	0.02322	1367.4	646
Male 2	1	b	0.02902	4414.3	301.5
Male 2	1	b	0.02322	1787.3	279.9
Male 2	1	b	0.02612	1711.9	279.9
Male 2	2	a	0.02322	786	236.9
Male 2	2	a	0.02902	764.4	193.8
Male 2	2	a	0.02902	786	193.8
Male 2	2	b	0.02612	527.6	226.1
Male 2	2	b	0.03193	538.3	183
Male 2	2	b	0.02612	764.4	226.1
Male 2	2	c	0.03193	506	226.1
Male 2	2	c	0.02612	452.2	193.8
Male 2	2	c	0.03193	613.7	258.4
Male 2	3	a	0.03193	592.2	215.3
Male 2	3	a	0.03193	236.9	161.5
Male 2	3	a	0.02902	226.1	236.9
Male 2	3	b	0.02902	312.2	258.4
Male 2	3	b	0.03193	269.2	236.9
Male 2	3	b	0.02902	258.4	226.1
Male 2	3	c	0.02902	247.6	226.1
Male 2	3	c	0.02902	236.9	301.5
Male 2	3	c	0.03193	269.2	258.4
Male 2	4	a	0.03483	215.3	193.8
Male 2	4	a	0.03193	301.5	161.5
Male 2	4	a	0.03193	215.3	236.9
Male 2	4	b	0.03193	215.3	150.7
Male 2	4	b	0.02902	279.9	150.7
Male 2	4	b	0.02902	204.6	226.1
Male 2	4	c	0.03483	279.9	150.7
Male 2	4	c	0.03483	312.2	193.8
Male 2	4	c	0.02902	301.5	236.9
Male 3	1	a	0.02612	742.9	742.9
Male 3	1	a	0.02612	1033.6	1033.6
Male 3	1	a	0.02902	721.4	721.4
Male 3	1	a	0.024	1441.4	410.2
Male 3	1	a	0.02667	574.2	234.4
Male 3	1	a	0.02933	937.5	433.6
Male 3	2	a	0.02933	468.8	445.3
Male 3	2	a	0.02933	421.9	152.3
Male 3	2	a	0.032	351.6	140.6
Male 3	2	b	0.02933	738.3	445.3
Male 3	2	b	0.02667	550.8	503.9
Male 3	2	b	0.032	433.6	152.3
Male 3	3	a	0.02902	193.8	247.6
Male 3	3	a	0.03483	204.6	215.3
Male 3	3	a	0.03483	161.5	226.1
Male 3	3	b	0.03193	247.6	215.3
Male 3	3	b	0.03193	236.9	150.7
Male 3	3	b	0.03483	193.8	247.6
Male 4	1	a	0.03193	269.5	293
Male 4	1	a	0.02612	257.8	316.4
Male 4	1	a	0.02902	290.7	281.2
Male 4	1	b	0.02902	281.2	281.2
Male 4	1	b	0.02902	246.1	293
Male 4	1	b	0.03773	290.7	293
Male 4	1	c	0.02902	257.8	281.2
Male 4	1	c	0.03193	222.7	293
Male 4	1	c	0.02612	222.7	293
Male 4	2	a	0.032	204.6	269.5
Male 4	2	a	0.02667	333.8	246.1
Male 4	2	a	0.03467	376.8	257.8
Male 4	2	b	0.03467	226.1	234.4
Male 4	2	b	0.02933	172.3	269.5
Male 4	2	b	0.032	204.6	257.8
Male 4	2	c	0.02667	193.8	257.8
Male 4	2	c	0.02667	193.8	257.8
Male 4	2	c	0.03467	215.3	269.5
Male 4	3	a	0.02667	164.1	312.2
Male 4	3	a	0.03467	164.1	247.6
Male 4	3	a	0.032	421.9	247.6
Male 4	3	b	0.02933	187.5	279.9
Male 4	3	b	0.03467	175.8	279.9
Male 4	3	b	0.032	222.7	247.6
Male 4	3	c	0.02933	199.2	247.6
Male 4	3	c	0.03467	175.8	269.2
Male 4	3	c	0.02933	257.8	236.9
Male 4	4	a	0.03193	222.7	215.3
Male 4	4	a	0.03193	199.2	204.6
Male 4	4	a	0.02902	175.8	366.1
Male 4	4	b	0.03193		150.7
Male 4	4	b	0.03193		140
Male 4	4	b	0.03483		236.9
Male 5	1	a	0.024	1441.4	410.2
Male 5	1	a	0.02667	574.2	234.4
Male 5	1	a	0.02612	937.5	433.6
Male 5	2	a	0.02933	269.5	304.7
Male 5	2	a	0.032	246.1	304.7
Male 5	2	a	0.02667	128.9	281.2
Male 5	2	b	0.02667	269.5	281.2
Male 5	2	b	0.03467	234.4	304.7
Male 5	2	b	0.032	128.9	293
Male 5	3	a	0.03193	226.1	193.8
Male 5	3	a	0.03193	247.6	172.3
Male 5	3	a	0.03193	183	118.4
Male 5	3	b	0.03193	193.8	183
Male 5	3	b	0.03193	96.9	161.5
Male 5	3	b	0.03773	355.3	140
Male 5	3	c	0.02902	247.6	161.5
Male 5	3	c	0.03193	236.9	150.7
Male 5	3	c	0.03483	290.7	344.5
Male 5	4	a	0.02612	107.7	172.3
Male 5	4	a	0.02612	107.7	172.3
Male 5	4	a	0.02902	86.1	140
Male 5	4	b	0.02612	258.4	183
Male 5	4	b	0.03483	236.9	161.5
Male 5	4	b	0.03483	312.2	140
Male 5	4	c	0.03193	247.6	193.8
Male 5	4	c	0.03483	236.9	161.5
Male 5	4	c	0.03193	204.6	118.4
Female 1	1	a	0.02612	2476.3	893.6
Female 1	1	a	0.02322	1765.7	463
Female 1	1	a	0.02612	2142.6	667.5
Female 1	1	b	0.02612	1733.4	463
Female 1	1	b	0.02612	2271.8	678.3
Female 1	1	b	0.03193	2110.3	473.7
Female 1	2	a	0.02902	613.7	312.2
Female 1	2	a	0.03193	549.1	376.8
Female 1	2	a	0.02902	506	355.3
Female 1	2	b	0.03193	312.2	312.2
Female 1	2	b	0.03193	549.1	355.3
Female 1	2	b	0.03193	527.6	333.8
Female 1	2	c	0.02902	613.7	333.8
Female 1	2	c	0.03193	570.6	344.5
Female 1	2	c	0.02902	452.2	333.8
Female 1	3	a	0.03193	678.3	333.8
Female 1	3	a	0.03193	376.8	312.2
Female 1	3	a	0.03193	333.8	161.5
Female 1	3	b	0.03193	258.4	312.2
Female 1	3	b	0.032	258.4	549.1
Female 1	3	b	0.03193	226.1	527.6
Female 1	3	c	0.02902	215.3	344.5
Female 1	3	c	0.03773	150.7	183
Female 1	3	c	0.03193	279.9	333.8
Female 1	4	a	0.03193	215.3	323
Female 1	4	a	0.03193	279.9	344.5
Female 1	4	a	0.02902	279.9	333.8
Female 1	4	b	0.02902	150.7	323
Female 1	4	b	0.03193	140	312.2
Female 1	4	b	0.02902	215.3	312.2
Female 2	1	a	0.02902	2067.2	333.8
Female 2	1	a	0.02612	915.2	333.8
Female 2	1	a	0.02322	1711.9	344.5
Female 2	1	b	0.02612	463	333.8
Female 2	1	b	0.02322	463	549.1
Female 2	1	b	0.02612	430.7	570.6
Female 2	2	a	0.02322	363.3	257.8
Female 2	2	a	0.032	506	246.1
Female 2	2	a	0.02612	409.1	304.7
Female 2	2	b	0.032	452.2	344.5
Female 2	2	b	0.02612	678.3	323
Female 2	2	b	0.02902	376.8	323
Female 2	3	a	0.032	363.3	269.2
Female 2	3	a	0.02902	550.8	236.9
Female 2	3	a	0.032	363.3	226.1
Female 2	3	b	0.03193	463	247.6
Female 2	3	b	0.02902	463	279.9
Female 2	3	b	0.03193	430.7	236.9
Female 2	4	a	0.03483	376.8	187.5
Female 2	4	a	0.03483	193.8	199.2
Female 2	4	a	0.02902	323	246.1
Female 2	4	b	0.03483	376.8	281.2
Female 2	4	b	0.03193	290.7	187.5
Female 2	4	b	0.03193	279.9	246.1
Female 2	4	c	0.03483	398.4	247.6
Female 2	4	c	0.03193	183	236.9
Female 2	4	c	0.03193	247.6	236.9
